# Supplementary material for: Do randomized clinical trials with inadequate blinding report enhanced placebo effects for intervention groups and nocebo effects for placebo groups?
Source: Syst Rev. 2014 Feb 21;3:14. doi: 10.1186/2046-4053-3-14 (PMC3939643; doi:10.1186/2046-4053-3-14)
Supplement: Additional file 3 — Characteristics of 21 included studies in primary analysis. Risk of bias, methods used for monitoring adverse events. [file 2046-4053-3-14-S3.xls]

## Sheet: Sheet1
Risk of Bias, Methods Used for Monitoring Adverse Events of Studies Included in Primary Analysis
Study ID	ROB** Random Sequence Generation	Random SequenceGgeneratio Ssupport	ROB Allocation Concealment	Allocation Concealment Support	ROB Blinding of Participants	Blindingparticipants support	ROB Blinding of Caregiver	Blindingofcaregiver support	ROB Blinding of Outcome Assessor	Blinding of Outcome Assessment Support	Methods Monitoring AEs	Methods Monitoring AEs Support	Comments
Adequately Blinded Studies
SIL15	Low	*	Low	*	Low	*	Low	*	Low	*	?		Author supplied information on study blinding, change scores, N, SD, date study, info randomisation and number of pats in each group, FF: investigated small SE placabo group with IPD, skewed data so opted for median score and matched SD
SIL39	Low	*	Low	*	Low	*	Low	*	Low	*	?	All adverse effects observed by the investigator or reported by the study participants were assessed	Only pooled results available for GEQ1 and 2, not extrated; only pooled baseline IIEF-EF scores; Not clear how many men were R (was supplied by authors) as well as details on randomisation and blinding
SIL50	Low	*	Low	*	Low	*	Low	*	Low	*	?	All observed or volunteered treatment-emergent adverse events that occurred during double-blind treatment were recorded.	25% in each group took SSRI; is there overlap with another publication?; info date, randomsation and blinding given by authors
TAD018	Low	cited 'computer-generated random sequence; randomization was stratified using baseline ED severity, baseline LUTS severity and region.'	Low	cited 'interactive voice response system'	Low	cited “subjects were blinded”	Low	cited “study site personnel were blinded”	Low	Clinicaltrials.gov record indicates “Masking: Double Blind (Subject, Investigator, Outcomes Assessor)”	?	Events were collected by systematic assessment; TEAEs were coded using the Medical Dictionary for Regulatory Activities, version 13	Data from ClinicalTrials.goc: ED duration reported, frequency of follow-up, dyspepsia, flushing, AE assessments
VAR11	Low	*	Low	*	Low	*	Low	*	Low	*	Prospective or routine monitoring	Adverse events (AEs) reported by patients were recorded at all visits. comment 'vague info'	Info authors used for blinding and randomisation, SD IIEF final and change and any AE
Not Adequately Blinded Studies
SIL001	?	no information	?	no information	?	no information	?	no information	?	no information	Spontaneous reporting	All adverse events that were observed, reported by the patients, or elicited by direct questioning of the patients were recorded as to severity, seriousness, and causality, and those attributed to study medication were followed to assess duration and outcome.'	Run-in phase unclear. Cited: '2-week screening phase'. IIEF-EF change scores extracted visually from figure
SIL016	?	no information	?	no information	?	no information	?	no information	?	no information	Spontaneous reporting	All adverse events that were observed, reported by the patients, or elicited by direct questioning of the patients were recorded as to severity, seriousness, and causality. Those attributed to study medication were followed up to assess duration and outcome.	ED duration not balanced accross groups: baseline comparability may be impaired, albeit low risk Only Odds ratio for GEQ1 outcome is reported (OR 5.75; P < 0.0001)
SIL018	?	no information	?	no information	?	no information	?	no information	?	no information	?		Higher percentage of subjects in the placebo group had BPH at baseline (26% vs. 19%). - This study is equivalent to 2 parallel RCTs (first one assessed sildenafil 8 hours post dose and second one assessed sildenafil 12 hours post dose). The extracted data pertain to the first part (i.e. 8 hours post dose).
SIL034	?	no information	?	no information	?	cited “equivalent placebo” comment “not clear in what aspects placebo was similar”	?	no information	?	no information	?
SIL1g	?	no information	?	no information	?	no information	?	no information	?	no information	Prospective or routine monitoring	Adverse events included any clinical, biochemical or hematological parameters, which were recorded 4 times over the study period.	Research letter ; Number analysed, baseline and change values not reported.
SIL31	?	no information	?	no information	?	no information	?	no information	?	no information	?	Adverse effects were recorded by the investigators.
SIL38	?	no information	?	no information	?	no information	?	no information	?	no information	?	Adverse events were recorded throughout the duration of the study	Freq of follow-up unclear. GEQ 1 and 2 were pooled. Not extracted.
SIL47	?	no information	?	no information	?	no information	?	no information	?	no information	Prospective or routine monitoring	All observed or volunteered adverse events, regardless of relation to study drug, were documented at each visit.
TAD006	?	cited “randomly assigned” comment “no confirmation of random component”	?	no information	?	no information	?	no information	?	no information	Prospective or routine monitoring	At the screening and last study visit a full physical examination and clinical laboratory tests were performed. A 12-lead ECG was performed at tge first visit. Study personnel recorded blood presure and pulse at every visit. The date of onset or resultion of any adverse event was recorded at each study visit.	Groups were not balanced at baseline. A larger proportion in the placebo group had hypertension (22.6% vs. 9.9%) and a larger proportion in the tadalafil group had ED duration >= 1 year (75.2% vs. 64.5%).
TAD03	?	no information	?	no information	?	no information	?	no information	?	no information	?		25 pts withdrew (8 plac, 17 Rx group but not clear which Rx group); questions around application of ITT: 'each pt randomized was eligible for efficacy analysis. All pats with baseline and postbaseline observartions on all variables were included in analysis' suggests that some pats were excluded
TAD07	?	no information	?	no information	?	no information	?	no information	?	no information	Prospective or routine monitoring	At each patient visit, a safety assessment was performed and included recording of adverse events and vital signs
TAD10	?	no information	?	no information	?	no information	?	no information	?	no information	Prospective or routine monitoring	Vital signs and adverse events were recorded at each visit.
TAD18	?	no information	?	no information	?	no information	?	no information	?	no information	?	Information on adverse events (AEs) was elicited with nonleading questions. Comment 'Vague info'	7 withdrawals, not clear which group; 2.5 mg should be 2 mg, another group received 25 mg: extracted but not entered
TAD21	?	no information	?	no information	?	no information	?	no information	?	no information	?		number of pts safety pop unclear
VAR015	?	cited “randomly assigned” comment “no confirmation of random component”	?	no information	?	no information	?	no information	?	no information	?		Underpowered parallel RCT; Groups differed in baseline response to SEP3 (34.8% responded yes in intervention group and 8.7% in placebo group). - No GEQ or adverse event data
VAR020	?	no information	?	no information	?	no information	?	no information	?	no information	?		Only abstract was retrieved for this study.
* Author supplied information, details were lost
** ROB = Risk of Bias
