# Supplementary material for: Do randomized clinical trials with inadequate blinding report enhanced placebo effects for intervention groups and nocebo effects for placebo groups?
Source: Syst Rev. 2014 Feb 21;3:14. doi: 10.1186/2046-4053-3-14 (PMC3939643; doi:10.1186/2046-4053-3-14)
Supplement: Additional file 4 — Characteristics of 21 included studies in primary analysis. Methods, participants, intervention and outcomes. [file 2046-4053-3-14-S4.xls]

## Sheet: Sheet1
Characteristics of Studies Included in Primary Analysis. Methods, Participants, Intervention and Outcomes.
Methods									Participants						Intervention		Outcomes
Study ID	Publication Year	Funding	Center Scope	Continent	Study Design	Placebo Run-in?	Duration Double Blind	Frequency of Follow-up	Population	Similar Prognostic Factors?	Naïve to PDE5?	% Naïve to PDE5	ED Duration	% Psychogenic ED	PDE5-inhibitor	Dose	Baseline IIEF (int)	StDev	ITT	N Randomized	N Analyzed	N dropouts	% Randomized Not Analyzed	Change IIEF (Intervention)	StDev	Change IIEF (Placebo)	StDev	Risk Ratio Any AEs	Risk Ratio Flushing	Risk Ratio Headache
Adequately Blinded Studies
SIL15	2002	Not Commercial	Multi-center	South-America	Parallel	?	4 weeks	1	renal failure	Yes	?	?	?	?	sildenafil	50 mg	16	4.8	No	48	41	7	14.6	7	8.56	0	7.62	1.1	1.1	1.1
SIL39	2001	Commercial	Multi-center	North-America	Parallel	?	12 weeks	4	depression	Yes	?	?	5.7	?	sildenafil	?	9.3	5.9	No	152	136	27	10.5	14.1	9.3	3.1	6.6	3.7	11.6	3.2
SIL50	2002	Commercial	Multi-center	Europe	Parallel	?	12 weeks	4	depression	Yes	?	?	4.2	68	sildenafil	?	10.4	?	No	168	156	19	7.1	11.2	8.89	3.6	8.72	2.5	21.5	10.2
TAD018	2012	Commercial	Multi-center	Across Continents	Parallel	Yes	12 weeks	4	benign prostatic hyperplasia	Yes	?	72.3	?	7	tadalafil	5 mg	16.5	7.2	No	408	393	54	3.7	6.5	6.98	1.8	7.03	1.4	1.9	1.9
VAR11	2004	Commercial	Multi-center	Across Continents	Parallel	?	4 weeks	1	broad spectrum	Yes	?	27.5	4	16	vardenafil	20 mg	13.3	?	No	495	476	25	3.8	8.2	7.89	0.5	6.19	3	20.8	14.9
Not Adequately Blinded Studies
SIL001	2009	Commercial	Multi-center	Across Continents	Parallel	?	8 weeks	?	broad spectrum	Yes	?	?	3.3	14	sildenafil	100 mg	?	?	?	194	188	6	3.1	9.1	6.73	2.3	6.45	?	10.6	1
SIL016	2008	Commercial	Multi-center	?	Parallel	?	10 weeks	?	broad spectrum	No	?	?	4.2	17	sildenafil	?	14.5	?	No	209	202	32	3.3	8	9.13	2.2	8.95	?	?	?
SIL018	2007	Commercial	Multi-center	?	Parallel	?	4 weeks	?	broad spectrum	No	?	?	4.6	10	sildenafil	100 mg	18.3	?	No	351	346	57	1.4	6.1	7.87	0.2	7.91	?	?	?
SIL034	2011	Commercial	Multi-center	?	Parallel	?	6 weeks	2	depression	Yes	?	?	4.2	?	sildenafil	?	13	?	No	202	185	17	8.5	10.4	9.11	2.7	9.98	?	4.7	2.6
SIL1g	2004	Unclear	?	?	Cross-over	?	6 weeks	?	broad spectrum	Yes	?	?	2.1	?	sildenafil	50 mg	18.5	5	?		59	?	?	7.1	6.4	3.6	7.7	?	?	?
SIL31	1998	Commercial	Multi-center	North-America	Parallel	?	12 weeks	4	broad spectrum	Yes	?	?	4.8	15	sildenafil	?	11	?	No	329	270	22	17.9	11.1	7.96	0.2	7.79	?	30.6	5.1
SIL38	2001	Commercial	Multi-center	North-America	Parallel	?	12 weeks	?	broad spectrum	Yes	?	?	3.8	5	sildenafil	?	9.5	?	No	247	239	19	3.2	10.4	7.56	1.5	7.66	2.6	16.9	13.9
SIL47	2003	Commercial	Multi-center	Africa	Parallel	?	12 weeks	4	broad spectrum	Yes	?	?	4	22	sildenafil	?	11.5	?	No	254	248	26	2.4	11.2	7.56	3.4	7.66	1.4	3.9	2.6
TAD006	2006	Commercial	Multi-center	Across Continents	Parallel	?	12 weeks	3	broad spectrum	No	?	?	?	9	tadalafil	20 mg	14.5	?	No	132	124	23	7.3	9.3	7.84	2.3	8.47	?	?	1.7
TAD03	2002	Commercial	?	Europe	?	?	12 weeks	?	diabetes	Yes	?	?	?	?	tadalafil	20 mg	11.5	5.6	?	143	143	?	?	7.3	9.3	0.1	6.6	?	?	?
TAD07	2005	Commercial	Multi-center	North-America	Parallel	?	12 weeks	?	broad spectrum	Yes	?	17	?	3	tadalafil	20 mg	12.7	6.8	No	195	183	48	6.1	6.9	8.78	-0.2	7.33	?	?	9.1
TAD10	2004	Commercial	Multi-center	Across Continents	Parallel	?	12 weeks	3	broad spectrum	Yes	?	46.4	?	17	tadalafil	20 mg	15.3	?	No	409	403	23	1.6	9.8	7.08	1.4	6.96	?	9.9	3.8
TAD18	2001	Commercial	Multi-center	?	Parallel	?	3 weeks	2	broad spectrum	Yes	?	?	?	?	tadalafil	10 mg	14.9	6.8	Yes	71	71	?	?	7.8	7.2	1	5.32	?	?	2.9
TAD21	2006	Commercial	Multi-center	?	Parallel	?	12 weeks	?	diabetes	?	?	?	?	?	tadalafil	5 mg	12.7	?	?	198	198	?	?	4.5	9.13	1.3	8.95	?	?	?
VAR015	2009	Commercial	Single-center	Europe	Parallel	?	6 weeks	1	broad spectrum	No	Yes	100	?	63	vardenafil	5 mg	17	4.4	?	46	46	?	?	4.6	4.59	3.6	4.85	?	?	?
VAR020	2010	Unclear	Multi-center	?	Cross-over	?	8 weeks	?	multiple sclerosis	?	?	?	?	?	vardenafil	?	?	?	?	42	21	?	?	9	6.37	0.5	4.43	?	?	?
